# Supplementary material for: Secreted Factors by Anaplastic Thyroid Cancer Cells Induce Tumor-Promoting M2-like Macrophage Polarization through a TIM3-Dependent Mechanism
Source: Cancers (Basel). 2021 Sep 26;13(19):4821. doi: 10.3390/cancers13194821 (PMC8507981; doi:10.3390/cancers13194821)
Supplement: Supplementary file 1 [file cancers-13-04821-s001.zip]

Archive with 1 entries (1 files):
- cancers-1387992-supplementary.pdf
